# Supplementary material for: Patients’ Perspectives about Lifestyle Behaviors and Health in the Context of Family Medicine: A Cross-Sectional Study in Portugal
Source: Int J Environ Res Public Health. 2021 Mar 14;18(6):2981. doi: 10.3390/ijerph18062981 (PMC8001049; doi:10.3390/ijerph18062981)
Supplement: Supplementary file 1 [file ijerph-18-02981-s001.zip]

Archive with 6 entries (5 files):
- Suplementary files_13.03.2021/
- Suplementary files_13.03.2021/File S1_Questionnaire.pdf
- Suplementary files_13.03.2021/Table S1_Characterization of the pre-test participants.docx
- Suplementary files_13.03.2021/Table S2_Sociodemographic data_PORDATA.docx
- Suplementary files_13.03.2021/Table S3_Comparison between levels of agreement of personal beliefs and personal self-report realities.docx
- Suplementary files_13.03.2021/Table S4_Characterization of lifestyle patterns of participants.docx
